# Supplementary material for: Comparative mitogenomics of marine angelfishes (F: Pomacanthidae)
Source: Ecol Evol. 2024 Aug 8;14(8):e70127. doi: 10.1002/ece3.70127 (PMC11307104; doi:10.1002/ece3.70127)
Supplement: Supplementary file 1 — Data S1: [file ECE3-14-e70127-s001.zip]

Archive with 2 entries (2 files):
- Supplementary Material_revised.docx
- Supplementary_TableS2_revised.xlsx
