# Supplementary material for: Comparative mitogenomics of marine angelfishes (F: Pomacanthidae)
Source: Ecol Evol. 2024 Aug 8;14(8):e70127. doi: 10.1002/ece3.70127 (PMC11307104; doi:10.1002/ece3.70127)
Supplement: Supplementary file 1 — Data S1: [file ECE3-14-e70127-s001.zip › Supplementary_TableS2_revised.xlsx]

## Sheet: Sheet1
Table s2. Summary of gene features for 37 mitochondrial genes from six pomacanthid mitogenomes. Sp 1-6 are C. flavipectoralis, C. multispinis, Ch. duboulayi, Ch. melanosoma, Ch. meredithi and P. sexstriatus. Positive and negative intergenic length indicates number of bp in between adjacent genes and for overlapping adjacent genes.
Cells were merged when start/stop codons were the same across genomes. T* and TA* are incomplete termination codons that will likely be completed after the addition of a poly(A) tail.
Gene	Strand	Position start-end (bp)						Length (bp)						Intergenic length (bp)						GC content (%)						Codon Start/Stop
		Sp1	Sp2	Sp3	Sp4	Sp5	Sp6	Sp1	Sp2	Sp3	Sp4	Sp5	Sp6	Sp1	Sp2	Sp3	Sp4	Sp5	Sp6	Sp1	Sp2	Sp3	Sp4	Sp5	Sp6	Sp1	Sp2		Sp3		Sp4	Sp5		Sp6
tRNA-Phe	H	1-68	1-68	1-69	1-69	1-69	1-71	68	68	69	69	69	71	0	0	0	0	0	0	41.2	45.6	42	47.8	44.9	39.4	UAA
12S-rRNA	H	69-1017	69-1020	70-1023	70-1022	70-1022	72-1029	949	952	954	952	953	958	0	0	0	0	0	0	49.2	49.3	48.1	48.2	48.7	48.7
tRNA-Val	H	1018-1089	1021-1092	1024-1096	1022-1094	1023-1095	1030-1101	72	72	73	73	73	72	0	0	0	0	0	0	45.8	47.2	50.7	50.7	50.7	41.7
16S-rRNA	H	1090-2739	1093-2801	1097-2879	1095-2793	1096-2939	1102-2807	1650	1709	1783	1699	1844	1706	0	0	0	0	0	0	45.4	46.1	46.2	45	45.2	44.8
tRNA-Leu	H	2740-2815	2802-2877	2880-2953	2794-2868	2940-3014	2808-2882	76	76	74	75	75	75	0	0	0	0	0	1	39.5	42.1	44.6	40	44	42.7	UAA
ND1	H	2816-3790	2878-3852	2954-3928	2869-3843	3015-3989	2884-3867	975	975	975	975	975	984	3	3	4	4	4	4	46.4	47.2	49.2	45.1	47.4	45.4	ATG/TAA
tRNA-Ile	H	3794-3863	3856-3925	3933-4002	3848-3917	3994-4063	3872-3941	70	70	70	70	70	70	-1	-1	-1	-1	-1	-1	45.7	47.1	45.7	45.7	44.3	44.3
tRNA-Gln	L	3863-3933	3925-3995	4002-4072	3987-3917	4063-4133	3941-4011	71	71	71	71	71	71	-1	-1	-1	-1	-1	-1	52.1	49.1	45.1	43.7	43.7	43.7
tRNA-Met	H	3933-4002	3995-4065	4072-4140	3987-4055	4133-4201	4011-4081	70	71	69	69	69	71	0	0	0	0	0	0	45.7	43.7	44.9	47.8	47.8	46.5
ND2	H	4003-5049	4066-5112	4141-5187	4056-5102	4202-5248	4082-5128	1047	1047	1047	1047	1047	1047	44	26	11	8	11	12	47.6	49.6	48.8	47.8	49.4	48.7	ATG/TAG			ATG/TAA
tRNA-Trp	H	5094-5165	5139-5211	5199-5271	5111-5183	5260-5332	5141-5209	72	73	73	73	73	69	0	0	0	0	0	0	41.7	50.7	39.7	39.7	42.5	44.9
tRNA-Ala	L	5166-5234	5212-5280	5272-5340	51-84-5252	5333-5401	5210-5278	69	69	69	69	69	69	2	2	1	1	1	1	42	42	43.5	39.1	39.1	43.5
tRNA-Asn	L	5237-5309	5283-5355	5342-5414	5254-5326	5403-5475	5280-5352	73	73	73	73	73	73	34	38	37	38	38	42	45.2	47.9	49.3	47.9	47.9	47.9
tRNA-Cys	L	5344-5411	5394-5461	5452-5517	5365-5430	5514-5579	5395-5461	68	68	66	66	66	67	0	0	0	0	0	0	45.6	44.1	47	51.5	50	41.8
tRNA-Tyr	L	5412-5481	5462-5531	5518-5587	5431-5499	5580-5649	5462-5531	70	70	70	69	70	70	1	1	1	1	1	1	52.9	54.3	45.7	49.3	47.1	48.6
COXI	H	5483-7033	5533-7083	5589-7139	5501-7051	5651-7201	5533-7083	1551	1551	1551	1551	1551	1551	1	1	1	1	1	1	44.8	45.8	48	45.8	46.7	44.7	GTG/TAG			GTG/TAA
tRNA-Ser	H	7035-7105	7085-7155	7141-7211	7053-7123	7203-7273	7085-7155	71	71	71	71	71	71	4	4	3	3	8	4	50.7	50.7	52.1	49.3	50.7	49.3	UGA
tRNA-Asp	H	7110-7181	7160-7231	7215-7286	7127-7198	7277-7348	7160-7231	72	72	72	72	72	72	6	7	7	8	8	7	50	45.8	44.4	48.6	47.2	38.9
COXII	H	7188-7878	7239-7929	7294-7984	7207-7897	7357-8047	7239-7929	691	691	691	691	691	691	0	0	0	0	0	0	43.1	44.6	44.7	43.1	43.3	42.1	ATG/T*
tRNA-Lys	H	7879-7952	7930-8003	7985-8059	7898-7972	8048-8122	7930-8004	74	74	75	75	75	75	1	2	1	1	1	1	50	47.3	45.3	46.7	46.7	46.7
ATP8	H	7954-8121	8006-8173	8061-8228	7974-8141	8124-8291	8006-8173	168	168	168	168	168	168	-10	-10	-10	-10	-10	-10	45.8	46.4	45.8	41.7	44.6	44	ATG/TAA	GTG/TAA	ATG/TAA
ATP6	H	8112-8794	8164-8846	8219-8901	81-32-8814	8282-8964	8164-8847	683	683	683	683	683	684	-1	-1	-1	-1	-1	-1	45.5	45.7	44.9	45.4	44.2	44.7	ATG/TA*
COXIII	H	8795-9579	8847-9631	8902-9686	8815-9599	8965-9749	8847-9631	785	785	785	785	785	785	0	0	0	0	0	0	46.4	46.2	46.5	46.9	48.2	45.7	ATG/TA*
tRNA-Gly	H	9580-9651	9632-9703	9687-9758	9600-9671	9750-9821	9687-9758	72	72	72	72	72	72	0	0	0	0	0	0	36.1	34.7	34.7	37.5	37.5	38.9
ND3	H	9652-10000	9704-10052	9759-10107	9672-10020	9822-10170	9759-10107	349	349	349	349	349	349	0	0	0	0	0	0	45.6	45	46.3	45	45.8	47.3	ATG/T*
tRNA-Arg	H	10001-10069	10053-10120	10108-10176	10021-10089	10171-10239	10108-10176	69	68	69	69	69	69	0	0	0	0	0	0	33.3	29.4	34.8	34.8	33.3	30.4
ND4L	H	10070-10366	10121-10417	10177-10473	10090-10386	10240-10536	10177-10473	297	297	297	297	297	297	-7	-7	-7	-7	-7	-7	50.5	51.2	48.5	47.8	49.2	47.8	ATG/TAA
ND4	H	10360-11740	10411-11791	10467-11847	10380-11760	10530-11910	10467-11847	1381	1381	1381	1381	1381	1381	0	0	0	0	0	0	45.5	45.7	47.1	44.7	48.2	45.3	ATG/T*
tRNA-His	H	11741-11810	11792-11861	11848-11916	11761-11829	11911-11979	11848-11916	70	70	69	69	69	69	0	0	0	0	0	0	31.4	35.7	30.4	31.9	33.3	27.5
tRNA-Ser	H	11811-11877	11862-11928	11917-11984	11830-11897	11980-12047	11917-11984	67	67	68	68	68	68	3	3	5	4	4	4	53.7	53.7	63.2	55.9	54.4	54.4	GCU
tRNA-Leu	H	11881-11953	11932-12004	11990-12062	11902-11974	12052-12124	11989-12061	73	73	73	73	73	73	0	0	0	0	0	0	45.2	43.8	43.8	45.2	45.2	43.8	UAG
ND5	H	11954-13792	12005-13843	12063-13901	11975-13813	12125-13963	12062-13900	1839	1839	1839	1839	1839	1839	-4	-4	-4	-4	-4	-4	44.4	45.1	46.6	44.6	47	43.4	ATG/TAA			ATG/TAG			ATG/TAA
ND6	L	13789-14310	13840-14361	13898-14419	13810-14331	13960-14481	13897-14418	522	522	522	522	522	522	0	0	0	0	0	0	45.6	45.4	44.8	45	47.5	45	CTA/TAG		TTA/TAG		CTA/TAA	CTA/TAA	TTA/TAA			CTA/TAA
tRNA-Glu	L	14311-14379	14362-14430	14420-14488	14332-14400	14482-14550	14420-14488	69	69	69	69	69	69	4	4	3	3	3	3	37.7	40.6	34.8	37.7	36.2	36.2
CYTB	H	14384-15524	14435-15575	14492-15632	14404-15544	14554-15694	14492-15628	1141	1141	1141	1141	1141	1137	0	0	0	0	0	4	45.9	47.7	47.7	46.7	48	47	ATG/T*									ATG/TAA
tRNA-Thr	H	15525-15596	15576-15647	15633-15704	15545-15616	15695-15766	15633-15704	72	72	72	72	72	72	-1	-1	-1	-1	-1	-1	48.6	51.4	54.2	54.2	55.6	55.6
tRNA-Pro	L	15596-15667	15647-15716	15704-15773	15616-15685	15766-15835	15704-15773	72	70	70	70	70	70	0	0	0	0	0	0	40.3	45.7	45.7	41.4	42.9	34.3
D-loop	H	15668-17250	15717-17543	15774-17020	15686-16770	15836-16916	15774-16550	1583	1827	1247	1085	1081	777	1	1	1	1	1	1	42.4	42.5	39.1	36.6	37.8	31
